# Supplementary material for: Comparison of circulating lipid profiles between fasting humans and three animal species used in preclinical studies: mice, rats and rabbits
Source: Lipids Health Dis. 2015 Sep 10;14:104. doi: 10.1186/s12944-015-0104-4 (PMC4566205; doi:10.1186/s12944-015-0104-4)
Supplement: Additional file 1: Table S1. — Normalized peak height of phosphoglycerolipids, sphingolipids, and neutral lipids in the plasma of all the mammals. (XLSX 112 kb) [file 12944_2015_104_MOESM1_ESM.xlsx]

## Sheet: Supplementary Table 1
Supplementary Table 1. Normalized peak height of phosphoglycerolipids, sphingolipids, and neutral lipids in the plasma of all the mammals
ID	m/z	retetion time [min]	Human	Human	Human	Human	Human	Human	Human	Human	Human	Human	Human	Human	Human	Human	Human	Mouse	Mouse	Mouse	Mouse	Mouse	Rat	Rat	Rat	Rat	Rat	Rabbit	Rabbit	Rabbit	Rabbit	Rabbit
16:0 lysoPC	540.329	3.41831	3460.26	3336.34	2969.35	2761.86	3409.02	1863.38	2681.94	3527.02	2661.16	3799.48	2560.56	2177.13	3384.65	3240.13	2348.56	4495.11	5172.56	6608.13	4720.31	4918.02	2878.88	3188.97	3187.44	2731.85	3908.52	2515.97	2419.5	2090.12	2599.66	2307.13
16:1 lysoPC	538.313	2.69003	72.8035	63.0971	61.8281	54.0802	80.6938	49.6715	44.9048	88.6643	50.4672	66.2655	46.2556	56.7921	101.551	78.4361	83.8717	58.7286	65.9384	88.5546	52.9291	70.3925	60.1762	83.8913	56.1297	52.1076	78.9613	49.7209	52.4075	37.0677	91.6419	50.8736
17:0 lysoPC	554.343	3.99629	56.1548	71.1117	53.7381	44.493	66.7236	33.7032	34.9417	62.9976	29.5041	52.4879	41.5615	39.9345	67.2406	50.5067	33.9253	82.8902	111.378	145.466	113.905	79.5107	95.961	75.4496	80.0295	74.3439	109.713	113.491	89.3965	97.804	107.536	94.2966
18:0 lysoPC	568.359	4.6956	1665.03	1713.83	1405.83	1089.24	1642.32	841.444	998.215	2066.24	1100.37	1688.05	1408.69	980.278	1595.75	1354.95	1137.61	3046.27	3945.7	4332.3	3481.15	3397.6	2499.89	2478.83	2828.02	2151.32	3489.56	1744.66	1469.28	1412.59	1818.03	1498.5
18:1 lysoPC	566.343	3.58643	1068.61	1005.06	591.775	910.512	850.972	483.739	422.946	953.372	680.739	829.776	637.191	507.172	697.241	575.689	679.062	635.705	966.386	1165.02	837.891	824.031	606.737	639.774	508.191	477.784	678.673	604.54	553.734	581.99	1137.59	730.487
18:2 lysoPC	564.327	2.79616	1712.85	1621.63	965.562	2277.36	1432.71	798.471	676.625	1595.7	1481.39	1707.58	1252.91	719.955	1054.7	937.48	903.32	1876.34	1933.71	2974.47	1894.8	2253.16	1184.17	1122.53	941.138	1050.8	1243.38	1494.2	1412.54	1706.12	2147.72	1778.76
19:0 lysoPC	582.377	5.52114	8.59117	9.39252	3.5053	1.74173	7.73682	4.92501	6.90899	9.6703	3.66995	11.5866	8.09719	5.10976	1.25183	12.5022	7.54474	47.1798	62.2871	85.8661	59.6337	51.8587	35.441	33.7245	40.5132	33.7294	47.2576	24.8408	24.6073	30.8199	40.9945	25.2036
20:0 lysoPC	596.391	6.48552	13.9171	20.3686	12.6712	6.48651	5.95711	7.35874	10.5634	14.7438	10.0924	8.69046	11.9807	6.43311	12.3316	10.229	6.98882	49.8839	105.791	84.5479	71.4536	113.527	27.9778	16.3926	14.2419	18.6982	20.1673	4.03142	7.46338	9.24388	12.0572	8.92496
20:1 lysoPC	594.376	4.83014	16.9472	24.4423	12.2557	12.973	11.3478	12.517	7.56343	15.3688	14.2969	11.9162	19.7629	11.5359	21.8769	14.7753	12.7521	38.5525	56.323	61.5247	49.97	50.158	82.4883	74.0793	54.5615	42.906	68.9924	6.71903	7.46338	13.4456	21.2191	11.4749
20:4 lysoPC	588.328	2.70118	320.491	477.835	230.233	369.374	422.135	171.835	301.476	357.018	220.922	329.657	187.906	300.746	335.214	280.801	293.321	860.264	1007.3	1132.68	928.987	847.635	1189.52	1309.33	1037.83	991.33	1362.99	253.14	174.042	234.38	231.207	195.54
22:6 lysoPC	612.327	2.51487	77.234	41.4025	36.3824	37.0657	59.0017	15.6373	53.6485	49.0763	29.2711	54.074	23.1253	48.488	31.3966	35.2333	56.5463	799.506	917.577	1199.79	869.342	783.398	129.509	126.279	123.434	104.495	252.608	11.7512	13.2638	20.0655	16.7869	11.691
18:0 lysoPE	480.305	4.8356	78.7932	69.2531	45.1444	39.8457	45.3911	34.954	49.095	74.88	43.1219	67.5925	48.073	40.4144	61.3396	53.4183	38.2858	118.877	129.318	153.953	115.47	104.688	46.3936	53.5344	61.6597	57.0786	79.097	111.536	114.263	101.816	141.159	172.186
18:1 lysoPE	478.291	3.63102	99.2738	73.3268	32.3862	68.7807	43.6962	18.3968	31.1284	70.176	69.936	56.9708	48.073	29.6383	37.7712	48.8721	32.9473	21.3926	30.0619	39.7094	23.5363	26.1213	9.13761	9.64268	7.96457	9.84113	19.9998	14.7819	31.3462	24.9425	47.0231	43.6374
18:2 lysoPE	476.275	2.91441	158.17	97.8805	73.6049	149.855	92.8914	32.1945	60.4906	101.204	137.735	116.006	124.344	31.9456	45.1114	78.2619	45.9326	33.6095	56.3192	78.2913	38.1402	38.1773	14.9366	8.67841	18.4307	20.6664	24.39	76.6134	82.0972	92.4388	147.963	141.524
20:4 lysoPE	500.275	2.72696	81.1225	83.5296	64.1747	60.3155	66.9519	32.2891	60.6797	54.0901	69.9177	52.5984	36.5355	51.3377	85.2898	69.3301	64.9989	56.3268	148.794	162.622	108.65	62.0425	19.3297	18.3211	20.389	17.714	24.4366	40.2686	35.8242	39.2475	49.4346	54.8248
22:6 lysoPE	524.275	2.5384	40.6807	25.4607	18.6466	19.2192	26.0999	8.45761	37.0581	24.6316	15.5563	31.7082	14.702	30.1708	30.4371	30.6871	44.9281	113.841	295.04	309.814	189.242	168.921	7.71953	8.45654	9.83583	10.8252	6.33484	10.7505	7.46338	5.16018	8.44005	8.92496
32:0 PC	778.553	19.1889	437.748	526.488	459.847	529.371	473.611	309.093	638.736	465.03	371.21	478.647	318.503	329.244	443.635	407.191	507.073	436.619	505.349	610.919	450.613	490.555	182.983	425.723	286.718	249.151	263.094	295.454	316.918	158.447	169.113	190.408
32:1 PC	776.539	15.522	254.881	201.585	361.357	431.62	542.744	197.656	295.85	508.634	356.485	532.92	119.315	235.823	438.579	841.976	536.348	150.314	161.932	184.629	128.533	140.824	31.5341	72.9344	57.5525	53.1236	54.5862	113.32	222.717	95.6426	206.388	119.249
32: 2PC	774.525	12.7883	115.173	134.258	180.07	242.269	270.64	89.5851	102.151	219.044	112.456	280.348	86.0997	170.849	123.94	365.302	183.478	58.7596	42.7504	65.1751	56.4873	50.8422	28.2973	33.7494	40.9552	8.77191	47.5605	40.3142	38.5514	30.1343	42.2003	48.6676
33:2 PC	788.537	14.5007	131.539	184.121	194.44	175.312	221.573	110.125	117.646	168.619	84.0826	194.473	115.222	141.244	188.199	132.928	147.5	219.573	254.996	227.272	243.786	186.746	59.6916	56.764	64.6316	77.9241	96.3406	270.563	240.963	339.634	297.272	218.814
34:0 PC	806.586	23.4362	187.852	292.649	233.673	220.837	263.336	138.025	194.435	241.461	162.012	207.749	161.113	136.691	214.616	184.234	229.189	260.061	293.364	329.034	251.294	281.583	23.5038	183.528	202.625	140.052	234.773	138.705	128.481	98.1411	90.8627	127.793
34:1 PC	804.574	19.287	6082.14	5893.08	6645.04	6303.1	7482.43	4188.29	6464.91	6949.4	5499.21	5940.45	3803.26	4354.47	6711.38	8705.39	6371.59	4759.29	5541.35	6740.23	4887.04	5158.86	718.535	796.48	897.979	735.813	1055.56	4000.52	4611.06	3391.64	6067.97	4224.03
34:2 PC	802.558	16.0772	13614.2	13379.9	12230.1	13055.3	16663.2	7440.43	12832.7	13411.7	11573.5	13141	12236.3	9027.76	13830.7	13951.8	12283.8	12449.1	11744	15615.2	11305	13494.2	3697.09	4164.81	4058.34	4093.97	5045.41	10151.4	11447.4	8554.53	9592.08	9858.28
34:3 PCb	800.54	13.7229	331.77	298.256	387.605	414.013	569.955	201.952	293.776	398.235	322.284	664.455	275.573	393.814	348.491	507.838	428.751	81.6445	111.201	111.874	62.0181	83.8382	23.8755	26.3314	25.6361	23.1054	27.0919	1022.41	908.948	678.216	601.521	806.373
34:3 PCa	800.542	13.0102	302.654	328.404	368.613	268.386	553.372	141.993	228.004	372.548	191.469	356.793	207.186	264.968	306.654	418.046	337.543	410.382	361.083	489.017	317.86	368.94	73.1083	100.585	96.7019	30.1697	99.786	136.977	156.833	150.445	280.061	218.539
34:4 PC	798.521	12.0764	45.1733	54.4859	62.7348	85.8373	107.651	27.7106	52.132	114.411	48.5477	120.144	26.2571	108.761	66.2847	201.195	87.1026	23.9086	15.9056	23.2587	18.2681	18.084	28.9945	27.1867	22.4872	1.96823	28.76	9.77001	11.9414	8.89382	6.0286	14.0249
35:2 PC	816.57	18.0427	504.433	535.81	572.55	463.573	699.24	287.461	390.183	526.177	322.518	434.691	415.037	337.628	503.163	375.223	384.458	450.707	475.341	637.12	474.402	443.739	103.775	111.804	115.988	116.523	166.446	941.091	646.42	816.063	857.112	649.693
36:1 PC	832.603	23.5413	2358.31	2364.09	2221.16	2025	2976.53	1559.1	1668.02	3193.29	1906.32	1648.49	1574.63	1257.15	2155.93	2770.55	2258.53	1274.48	1724.8	2006.95	1469.75	1674.31	322.835	279.051	381.206	340.02	517.165	1977.22	1780.96	1639.2	3054.82	2020
36:2 PC	830.591	19.9712	10009.4	9639.43	10206.6	9415.57	12100.9	6271.34	8267.54	10745.6	8184.32	9596.89	9285.85	5588.13	9928.89	8920.87	9194.24	7450.24	8713.33	10358.2	7828.11	8210.49	3025.89	3024.07	3452.5	3065.18	4657.64	12018.7	10860.9	8769.11	12706.6	8870.31
36:3 PCb	828.572	16.9778	3017.62	3065.1	2744.09	2955.07	4694.23	1727.65	3141.42	3190.53	2563.95	3151.97	2373.57	2334.19	2617.08	3880.26	3055.43	1731.8	2441.75	3167.71	2053.39	2133.83	208.38	217.883	241.437	223.038	336.442	817.43	594.653	532.398	696.399	571.172
36:3 PCa	828.571	16.1918	2518.33	2468.41	1713.43	1744.25	2406.96	1317.35	1070.15	1953.42	1735.92	1456.45	2137.02	1162.52	1720.48	1686.01	1571.84	1113.79	1128.33	1518.95	1041.33	1059.4	524.447	509.843	415.801	407.855	608.348	804.472	889.89	797.51	1228.36	925.683
36:4 PCa	826.559	15.1831	7146.8	7959.04	7659.05	7223.78	9134.29	4745.21	9656.99	7331.1	5996.12	6747.99	5261.47	6867.69	9368.68	8969.42	7419.18	8500.12	8380.16	9641.8	8072.53	7325.16	3403.97	4276.04	4541.76	3778.97	5075.2	3788.25	3760.91	2942.88	2515.42	2354.93
36:4 PCb	826.554	13.522	2285.05	2534.79	1879.26	2606.6	2730.39	974.143	917.983	2505.71	2182.49	2030.8	2150.8	996.524	1863.88	1676.16	1384.82	753.148	833.285	1072.04	760.165	847.905	237.72	250.991	189.087	238.047	266.805	1499.34	1483.98	1499.69	1411.17	1639.63
36:5 PCc	824.539	13.0228	584.06	581.99	516.627	615.792	766.93	220.168	642.556	942.364	470.024	985.05	343.681	691.702	411.306	865.793	497.365	515.136	615.213	471.577	463.202	483.91	72.162	95.396	77.9238	19.3064	72.2174	170.048	196.246	159.496	120.462	122.493
36:5 PCa	824.541	11.4637	78.8303	82.4595	49.1891	83.5082	139.837	24.7254	21.8246	100.268	81.1385	109.862	94.8277	68.7006	37.0348	71.6472	38.3712	61.314	61.0508	93.0119	51.9926	67.2494	24.173	20.2496	21.7278	39.1683	17.0002	145.983	99.6566	183.455	184.387	157.464
36:5 PCb	824.541	12.3249	87.8075	98.2256	132.416	82.0164	164.702	40.0954	83.4568	136.118	56.5348	104.45	65.0968	132.113	112.364	148.578	113.667	119.999	123.223	141.249	109.057	99.7715	51.5569	62.1526	63.3188	67.3659	59.5861	32.6044	22.6065	28.723	40.6339	21.6729
37:2 PC	844.603	22.1552	82.7133	93.0507	68.0327	57.526	72.9505	31.538	56.7053	76.1288	57.2549	53.0037	52.1261	35.3414	55.4424	56.3559	54.3053	372.888	415.113	519.254	384.767	358.614	36.9722	41.1433	46.2389	41.8269	62.4605	332.97	261.029	381.086	315.903	233.178
37:4 PC	840.57	17.0845	137.07	224.711	207.416	114.125	213.308	98.7468	190.013	200.221	84.7442	103.983	92.5648	232.511	230.264	129.76	168.51	264.27	255.578	277.073	289.321	204.214	176.506	191.169	193.158	160.337	271.321	261.893	174.34	212.574	115.852	122.518
38:2 PC	858.619	24.0981	193.92	206.934	211.086	217.003	291.101	189.604	195.088	279.608	187.008	199.002	209.991	194.265	256.547	256.248	238.77	135.431	201.701	228.187	178.165	202.981	70.9579	46.9816	66.1107	66.2051	104.471	129.228	106.914	100.892	167.748	115.123
38:3 PCb	856.6	20.9181	1745.56	1961.27	1786.41	1602.61	3381.59	1094.76	1686.09	2860.11	1161.66	1667.37	1705.72	1424.2	1773.63	2294.43	1811.46	1092.92	1605.77	1741.56	1360.41	1443.95	220.158	193.382	244.582	247.148	426.478	381.362	331.054	308.344	436.435	208.9
38:3 PCc	856.599	22.3166	76.5095	102.896	90.5281	77.6129	162.808	63.9199	84.6899	231.254	77.5049	69.4145	84.8405	79.4803	98.7949	101.656	107.89	27.6625	58.6792	55.8602	45.174	29.4453	12.5435	11.6154	7.01754	6.8619	28.1288	78.3519	80.0588	67.1928	91.3356	59.5579
38:3 PCa	856.604	19.841	122.015	142.62	101.279	96.0759	115.168	67.3602	106.684	95.9487	81.2262	88.6563	114.844	90.8997	113.227	90.5549	101.393	164.628	217.282	239.141	192.182	219.516	167.804	128.073	145.668	124.886	184.336	21.6777	43.4785	52.9056	94.1176	44.1068
38:4 PCb	854.591	18.9501	4524.37	6168.23	5126.78	3787.18	7104.05	2944.8	6289.22	5671.25	3022.21	3887.28	3855.75	5112.38	6426.52	5390.93	5325.91	6072.66	6368.8	7254.1	6194.27	5453.08	3631.95	4163.23	4100.73	3709.6	5671.62	4293.53	3713.96	2827.37	2482.17	2062.1
38:4 PCa	854.584	17.924	485.626	606.704	598.437	621.634	808.01	402.237	637.696	576.461	532.391	416.694	463.799	512.085	699.549	984.328	521.184	61.6346	123.585	111.2	127.255	58.5548	37.6787	52.3788	58.5348	53.6823	47.0931	281.296	202.65	287.172	300.908	170.45
38:5 PCa	852.57	15.3177	1383.81	1702.96	1261.59	953.037	1505.44	867.582	1193.28	1143.56	816.963	1066.4	1005.75	1284.68	1419.17	1467.19	1171.07	1008.68	1177.03	1314.81	1107.43	984.942	738.78	731.761	654.091	563.622	914.392	589.314	596.187	507.759	487.069	439.66
38:5 PCb	852.57	16.4818	499.855	469.236	417.938	339.542	660.731	300.036	622.056	508.461	275.47	438.198	272.917	451.999	633.116	606.424	505.173	195.808	284.189	257.268	274.529	248.321	63.1248	70.5754	71.1236	64.3131	84.0846	370.489	293.169	312.452	266.745	166.517
38:6 PCb	850.556	14.2186	3354.38	2204.53	3064.48	1691.38	3678.27	1198.1	3929.33	2599.54	1068.33	2395.92	1243.06	2663.66	2687.7	3027.58	3485.71	9204.23	10051.2	10327.8	8744.76	8496.25	1551.84	1771.47	1990.35	1497.86	2822.11	326.275	281.71	295.935	207.376	196.639
38:6 PCa	850.556	12.7422	561.999	830.533	605.78	577.128	837.655	348.559	433.257	739.489	547.704	569.988	506.154	502.633	670.474	618.673	628.11	464.85	529.251	600.201	444.352	491.396	308.6	309.764	241.581	28.2612	278.841	544.089	464.351	509.394	317.79	426.142
38:7 PCa	848.54	11.5007	38.2402	40.9582	33.4189	6.18418	62.799	18.6626	22.9572	36.227	2.75246	25.6304	15.1193	31.8371	33.7375	27.9738	33.0031	130.64	151.414	154.674	132.787	110.876	22.8441	23.1424	11.6043	2.13145	9.74972	4.03142	7.36013	10.6597	8.39694	13.8289
38:7 PCb	848.539	12.3088	22.8008	8.86042	9.93752	5.22818	9.00514	3.89211	19.1314	7.97673	3.71567	8.187	6.72282	15.6348	12.6792	14.068	6.56772	95.0181	104.711	129.61	102.762	80.9713	12.1524	8.16292	8.327	5.90468	18.7755	6.71903	6.51435	7.09634	2.41144	4.71417
39:4 PC	868.602	21.0995	28.6161	44.6607	25.9969	16.9633	21.6988	15.3873	33.0705	15.9656	13.6227	8.23346	19.6006	22.1511	34.8698	13.9912	19.0094	169.382	186.118	160.575	165.289	124.604	51.5577	63.0784	59.3337	60.1353	86.7929	82.2004	61.2288	82.7472	36.6373	40.2599
40:4 PCa	882.617	22.0505	266.158	316.907	374.759	320.219	516.211	222.379	336.636	380.147	224.437	249.202	301.32	305.771	556.712	549.29	290.565	64.4739	106.241	77.9027	83.5528	72.5881	59.563	41.6658	57.1601	57.5935	66.8568	257.766	202.349	280.227	225.954	117.535
40:4 PCb	882.62	23.163	39.9788	100.474	38.0769	36.4017	41.1703	19.5141	40.6979	65.38	30.6432	35.6448	36.7488	34.598	48.3294	30.2502	39.5355	77.5785	129.567	92.7952	97.5446	93.469	20.9931	19.9644	26.8191	25.5639	24.3392	19.318	9.74021	11.7671	13.4211	11.2538
40:5 PCa	880.6	18.9678	279.437	320.967	377.648	237.782	387.584	193.258	257.334	372.751	160.474	239.555	239.661	301.693	353.458	370.318	224.972	115.707	201	158.291	136.455	165.689	188.415	153.878	187.606	153.28	196.146	155.788	146.465	138.753	127.495	114.124
40:5 PCb	880.601	20.4882	229.26	163.456	261.669	153.444	390.048	149.221	269.747	242.076	116.689	157.298	183.71	209.384	392.449	319.948	238.22	94.5095	160.962	117.684	139.323	121.125	26.3921	26.5742	19.6263	23.2652	74.1168	271.473	186.389	223.76	177.265	111.297
40:6 PCb	878.586	17.7047	1123.32	759.335	1340.24	508.12	1373.57	418.412	1265.53	1181.11	301.99	850.78	494.778	952.935	1147.11	1085.88	1275.08	4646.56	5579.54	5446.4	4986.31	4864.63	1274.82	1205.03	1570.68	1212.84	2386.78	134.054	106.729	126.817	91.5028	84.0038
40:6 PCa	878.587	15.629	62.1746	102.51	68.994	34.4097	70.3574	45.7865	57.8007	61.6064	28.0246	46.3689	57.8608	77.7497	60.4717	48.5346	43.0218	38.0536	49.9288	39.2186	37.2553	32.6811	63.1967	63.3609	71.5233	55.5691	100.613	7.70123	10.7086	16.5189	25.0788	11.2836
40:7 PC	876.568	14.3309	223.555	146.574	150.16	56.6742	211.797	71.3901	123.29	153.343	58.7381	99.7797	89.2797	152.427	159.619	96.3094	154.194	899.68	907.307	1258.84	900.846	746.915	114.92	117.617	127.072	100.379	229.59	21.2233	25.5584	16.0348	13.9844	10.074
40:8 PC	874.556	11.8912	100.718	106.753	75.7127	76.347	102.204	49.4562	72.5128	101.781	67.9645	70.2442	58.8889	81.8615	104.838	69.177	82.5996	274.563	349.912	400.207	286.845	292.975	195.458	233.795	183.946	7.26428	203.017	55.458	49.3703	42.1188	23.4659	33.6414
41:6 PC	892.601	19.5864	3.87019	3.7623	16.4873	12.2903	21.7073	2.28813	13.4786	7.23118	2.9629	9.19957	10.6963	6.51056	15.2272	3.22864	17.5732	83.5033	83.7949	88.5223	98.15	66.4888	16.486	8.85122	8.51341	13.6131	20.2571	0	25.6189	3.4873	5.80036	4.31878
42:10 PC	898.562	11.2064	24.2596	25.2686	26.8298	18.4158	29.495	10.9451	30.475	29.1194	6.53478	18.0078	12.6055	20.3937	18.0385	18.6224	22.4607	93.5329	133.058	142.044	110.349	90.3634	47.0023	37.0405	31.6661	6.41985	5.04654	3.51187	15.5762	6.88466	4.99946	7.64997
32:0 ePC	764.578	21.9648	128.157	175.707	128.856	143.7	97.8118	85.1787	201.056	106.004	90.6738	106.799	81.5916	122.825	129.309	106.614	124.634	61.2292	93.6454	95.8564	66.4092	63.3997	39.3411	49.1997	45.1673	41.1516	35.3655	73.8753	78.0892	50.9511	87.5096	65.9103
32:1 ePC	762.56	21.1085	101.81	140.018	122.629	157.198	90.0374	93.6909	198.593	91.6811	137.723	102.585	69.2251	88.4411	113.904	109.36	146.114	20.705	25.4035	27.2085	23.7485	25.1166	13.1793	15.4283	10.8909	13.7776	13.4145	69.878	56.7217	30.6543	53.7373	58.8705
34:1 ePC	790.593	21.9582	214.854	271.235	213.452	265.1	216.368	168.502	290.176	183.869	146.779	232.264	166.002	185.477	211.651	197.254	249.343	132.524	152.727	211.404	131.819	120.709	61.3099	72.3818	78.2974	71.0771	80.3985	225.534	237.483	120.675	241.963	178.239
34:2 ePCa	788.576	18.4561	247.773	342.029	336.417	500.795	214.166	284.782	255.849	460.725	307.982	328.188	299.202	362.163	341.046	297.814	391.951	97.5778	113.435	156.856	100.119	111.483	19.7245	22.3247	27.214	24.235	25.3534	234.784	245.527	225.744	411.488	266.8
34:2 ePCb	788.575	21.1822	202.981	172.685	147.618	186.71	107.89	118.271	179.382	142.069	172.859	131.866	101.294	116.581	166.62	139.228	200.899	27.7182	31.1517	33.9672	24.207	25.9925	10.0048	12.6685	12.0952	8.01551	11.5315	207.721	211.405	101.982	141.794	144.885
36:2 ePC	816.604	22.7649	139.316	175.669	100.465	140.045	99.0817	109.185	104.564	156.433	109.08	106.155	114.744	125.168	135.954	103.227	113.527	100.927	95.4872	98.3112	94.5452	89.9449	10.9973	9.46909	5.58238	7.50237	10.6882	75.7683	76.4823	86.6597	103.78	68.6732
36:3 ePCa	814.589	18.525	146.089	217.388	165.547	213.109	104.106	116.416	157.566	179.379	167.849	138.545	147.321	141.082	139.969	132.725	139.597	33.4409	38.8699	39.3133	32.7896	34.8095	13.4386	13.7097	9.71793	17.5511	17.4189	109.789	92.9576	81.9994	127.351	86.1855
36:3 ePCb	814.589	21.8158	175.488	155.687	110.374	160.551	140.547	119.138	94.4697	197.913	151.543	90.9395	91.4389	97.6289	139.732	138.658	152.973	12.7775	13.5701	12.3414	9.46108	11.5025	2.07586	6.74988	5.25272	7.23153	13.4145	30.4049	26.5535	22.6599	24.5115	25.1829
36:4 ePC	812.575	17.5025	607.571	715.041	845.754	777.521	873.295	829.301	782.323	833.831	586.511	568.864	565.152	795.401	1277.86	798.504	704.467	213.808	194.531	282.18	212.623	195.553	129.53	129.724	174.51	143.016	155.791	236.194	252.517	158.763	241.816	183.671
36:5 ePC	810.559	16.6627	624.385	823.688	763.698	766.498	1264.44	611.564	800.156	713.223	702.271	586.059	420.164	578.802	1432.97	866.666	757.722	148.823	165.403	226.223	155.545	148.833	55.4678	37.0464	70.3578	56.8293	65.0882	271.036	215.252	135.096	162.039	154.238
38:4 ePC	840.605	21.6269	334.464	429.623	307.352	450.303	336.407	416.415	465.207	313.3	256.483	277.676	314.194	431.976	559.574	350.982	370.72	129.823	96.393	126.868	102.095	86.6227	22.8515	22.932	33.7185	34.3425	32.6038	88.8596	80.3597	53.9783	81.3488	50.8557
38:5 ePCa	838.59	17.5554	516.246	617.454	632.713	590.827	554.458	546.297	614.872	524.624	438.031	478.515	578.511	559.842	815.013	550.548	522.201	154.87	129.327	198.415	141.694	145.145	96.6121	101.32	117.393	142.444	157.012	187.691	163.269	98.3521	159.462	133.591
38:5 ePCb	838.589	20.6001	280.814	267.649	212.408	231.471	384.481	238.125	227.902	265.178	248.893	134.447	135.237	222.024	360.912	242.09	217.512	34.2054	36.9022	45.0585	41.4203	27.3937	10.475	9.98312	18.8701	20.0619	14.0329	54.3245	52.0754	36.7617	47.0367	35.3531
38:6 ePC	836.575	16.7339	190.848	202.99	169.165	136.881	192.627	141.816	157.28	172.665	152.224	129.92	104.158	144.426	239.355	171.362	160.795	2.92643	16.2201	22.0793	17.3577	21.4263	17.135	22.0287	26.8861	17.7347	24.0297	63.3827	49.2007	29.1888	42.7375	46.6787
40:4 ePC	868.64	25.9782	64.5603	90.9284	45.9173	63.6439	41.4459	49.923	90.9264	41.9748	49.9404	48.5224	67.2069	79.6048	85.8544	62.0487	44.2668	53.0825	50.0505	70.3512	47.4121	44.0286	1.25249	7.584	8.84663	4.04833	5.35204	5.32671	46.4128	25.5542	31.7404	29.2241
40:6 ePC	864.604	20.1117	99.2069	73.9094	64.6091	48.2935	86.6925	71.3341	60.5585	74.5378	52.0811	52.0887	73.7727	69.961	54.0665	69.3051	66.1226	94.7357	89.4855	114.689	80.0476	93.9958	14.7611	5.94986	7.60006	7.9866	7.86769	42.6253	17.4679	17.9133	55.3641	55.3145
42:5 ePC	894.651	25.7807	103.847	118.723	77.1281	68.3933	59.7797	65.0976	133.559	64.8978	56.6885	68.4598	61.8428	83.1477	120.494	77.5307	61.9898	26.5138	19.4935	19.9114	18.4139	22.8215	4.38701	11.1943	5.98209	7.04505	9.96379	12.6945	18.6875	7.93793	15.2487	14.3475
42:6 ePC	892.643	24.5511	42.9309	40.4546	22.1052	23.4369	30.2159	17.0257	39.4367	22.4087	17.6687	22.9916	23.9089	28.2436	26.5853	30.247	31.7689	68.1298	62.9072	101.796	71.9934	71.3886	3.52298	4.82134	2.41086	5.15229	2.69467	22.1713	12.7599	13.1171	20.5665	23.0537
44:5 ePC	922.684	30.29	125.627	176.702	80.8307	100.389	87.4718	62.9906	164.562	85.3076	92.1483	67.8639	96.3552	99.3794	140.615	71.0488	76.4917	5.46425	16.6599	18.5061	12.2834	10.9254	5.12338	2.94587	2.83293	3.66819	6.34024	2.71953	10.4588	2.65216	2.74761	8.95511
34:2 PE	714.502	16.6198	192.715	129.268	94.4856	178.147	123.596	50.3199	173.609	191.476	107.45	89.6344	88.3657	70.2266	143.042	211.778	61.124	102.402	126.976	123.803	103.129	112.036	25.48	36.6422	35.1858	20.7882	35.3655	298.985	461.752	488.74	560.245	378.546
36:1 PE	744.548	24.4101	135.169	68.0912	65.7323	74.1315	95.5702	31.2747	56.3405	158.579	74.4105	46.3492	53.3413	36.2371	87.9728	145.522	41.6731	23.9086	22.5809	24.5486	20.5528	21.098	6.0458	15.4283	8.37757	2.95234	6.0975	87.3475	101.376	94.5224	197.141	125.893
36:2 PE	742.534	20.6204	633.038	292.751	307.447	385.73	444.701	116.857	297.603	538.181	322.936	223.545	327.47	165.712	308.296	682.885	226.24	200.895	155.697	213.457	150.496	166.075	40.4165	98.9844	58.6431	51.5244	59.7555	1226.52	1647.06	1139.89	1803.91	1263.68
36:3 PE	740.521	16.7497	184.84	91.7101	75.6769	138.918	77.6037	27.854	48.9418	155.151	108.186	43.1506	100.35	27.3164	65.7616	124.613	37.7158	57.6851	51.9246	48.7618	41.9736	45.7345	7.10808	18.3211	9.73866	8.85702	14.634	143.256	156.676	185.856	343.546	223.928
36:4 PEb	738.51	15.6939	219.96	218.98	114.059	160.757	152.976	86.1877	216.913	189.933	144.235	120.242	92.0662	144.421	236.385	271.077	156.894	170.224	220.143	214.27	184.681	172.836	47.6373	92.9699	64.0735	53.2672	90.7576	290.55	375.394	282.056	329.118	304.937
36:4 PEa	738.503	13.8758	63.5605	31.2036	15.9994	64.5847	43.1542	6.51431	19.9985	67.4292	38.2316	20.3415	51.3973	7.92391	24.8173	45.0213	5.84015	13.1164	8.6505	9.91909	12.0373	12.5509	5.70192	5.78561	5.02066	6.72699	10.5133	60.7673	84.6044	107.19	129.144	115.033
38:4 PE	766.534	19.5469	586.888	511.904	333.014	334.667	466.661	206.866	519.87	507.638	258.088	235.946	248.254	365.832	634.613	677.364	318.364	542.532	524.025	512.076	551.602	412.69	107.099	282.709	208.704	118.257	197.563	1371.35	1430.79	1106.36	1283.9	1063.96
38:5 PEa	764.525	15.7548	116.369	105.419	72.0576	70.5216	55.9276	54.7105	72.5619	113.372	69.2641	55.4573	56.5993	87.7987	119.464	111.733	58.5742	94.4765	120.357	121.339	99.8684	92.8024	31.6303	40.6318	31.3028	23.6187	38.5499	148.587	131.646	145.156	205.902	131.986
38:5 PEb	764.521	17.0863	51.8152	55.0442	40.1915	35.9599	56.2074	24.4267	49.4052	48.299	25.8701	32.489	20.3376	38.3204	59.9756	70.8474	37.0246	23.9215	21.3363	26.082	23.6339	29.0753	14.9366	31.9725	8.37757	22.6346	18.7357	131.679	167.18	134.462	143.917	98.1745
38:6 PE	762.504	14.609	307.72	163.55	131.928	128.205	171.429	66.6746	382.37	221.73	71.564	98.681	53.6918	215.134	230.255	274.291	222.891	963.926	978.188	816.085	926.637	824.805	16.6938	23.408	35.1858	9.84113	28.0485	108.172	145.907	89.4748	92.5989	68.8497
40:6 PEb	790.539	18.2524	150.003	99.2362	105.68	87.7675	144.187	52.5748	206.282	136.934	61.3493	86.0055	48.4143	109.957	127.147	179.096	123.212	499.971	580.994	530.02	528.848	540.56	18.5383	39.6764	35.6482	24.1465	37.9634	72.781	88.0603	67.1696	68.403	53.1908
40:6 PEa	790.541	17.3586	149.51	147.495	201.32	166.427	255.174	135.792	123.13	203.771	135.274	150.515	128.313	146.012	260.862	208.105	196.064	90.9349	90.7697	135.869	83.741	95.894	29.8139	55.9276	34.0728	42.3169	32.9265	153.749	151.48	161.715	254.166	173.966
42:7 PE	816.562	17.3794	171.954	228.256	240.675	238.609	399.189	168.799	131.548	235.734	141.396	203.899	167.345	143.009	266.146	232.422	230.493	79.1562	81.0551	93.8126	89.868	84.5586	43.8002	52.4017	39.3286	47.5244	50.1746	61.905	70.3131	69.1579	90.9103	64.2315
34:2 ePE	700.522	21.9261	48.1745	80.4558	44.2891	75.9848	105.654	33.1143	43.1338	60.8769	102.759	50.2116	78.1479	40.8194	74.6299	63.6473	55.192	22.0695	18.2548	21.0417	17.3547	19.0887	8.7862	16.2238	11.7286	7.63043	9.75601	56.4399	53.7364	41.9838	75.9604	40.7998
34:3 ePE	698.507	18.3451	148.077	189.955	108.199	249.348	278.551	86.4652	81.9762	188.63	255.193	147.922	173.791	125.746	219.38	204.136	140.234	21.9816	31.9896	32.7315	29.2289	26.1213	6.82931	17.3568	8.37757	10.8252	13.4145	79.3787	81.0486	120.343	138.578	102
36:2 ePEb	728.555	26.4279	85.0388	95.7322	50.0513	68.1861	114.786	41.5331	37.8521	81.7769	106.821	50.2116	57.6876	45.2562	81.3689	93.3165	65.1153	12.8738	20.6991	15.1968	10.9608	13.0607	0.87862	2.89281	5.8643	2.95234	2.05103	4.03142	38.8096	14.286	57.1127	6.37497
36:2 ePEa	728.557	23.3197	22.4815	10.1843	8.83259	12.7451	14.7521	14.7175	11.4437	17.5313	11.6713	13.5185	20.1983	15.0854	20.22	13.6387	13.9776	67.268	63.3846	81.0901	59.3713	82.9692	4.3931	6.74988	3.35103	8.85702	9.75601	41.8628	36.1519	40.4649	99.0528	35.6998
36:3 ePE	726.538	22.6379	334.677	372.722	238.113	433.846	452.625	207.174	173.291	442.731	449.29	256.532	266.589	172.493	350.865	305.084	230.1	48.1906	46.9198	56.0343	49.2637	52.2426	11.3643	12.5355	9.21534	9.84113	8.77242	293.351	232.663	300.687	420.179	244.122
36:4 ePE	724.522	18.4254	108.488	137.947	82.7216	108.105	138.397	59.4669	58.4853	136.552	152.525	92.6983	114.602	78.9766	126.435	121.155	101.267	9.1956	31.8667	7.01389	30.1423	28.572	10.5434	45.8208	6.70206	10.8252	6.0975	61.8151	64.6172	86.0407	97.3485	71.3997
36:5 ePE	722.507	17.3073	363.877	447.561	429.696	482.832	1118.98	289.283	359.419	578.168	559.219	299.577	559.396	506.649	1287.81	650.842	532.685	117.983	166.007	195.117	138.103	127.383	50.0814	151.966	72.8849	56.4686	48.991	131.139	133.88	126.342	133.835	129.436
38:3 ePE	754.573	27.4364	41.6114	42.6875	28.0782	44.6881	31.0427	12.7908	23.7678	36.4547	38.2249	39.5899	33.084	19.6225	29.9137	35.8841	21.9649	13.7934	20.7698	22.2106	16.6624	17.0793	5.18859	2.89281	10.8909	2.95234	6.0975	76.8751	78.0516	60.1032	120.423	72.8901
38:4 ePE	752.554	22.3646	84.6498	93.4706	56.2807	57.4519	85.1084	99.1152	57.9098	76.6392	44.0394	61.7989	92.4012	103.657	91.9987	62.0878	85.3426	163.782	141.849	170.273	137.902	136.797	14.0458	73.2844	23.4572	16.7299	12.195	36.2828	37.7442	30.2527	31.391	30.008
38:5 ePE	750.539	21.4338	922.371	923.645	830.792	1015.15	1750.36	839.242	753.879	1162.2	1127.36	546.122	818.176	988.641	1836.3	1203.94	1073.51	181.122	188.637	237.106	200.187	155.595	45.1699	166.504	89.5206	52.158	56.097	170.406	177.306	109.563	127.028	107.699
38:6 ePE	748.523	17.4136	386.184	430.492	347.86	342.941	625.23	266.404	338.496	487.939	536.463	266.046	425.999	370.945	696.12	464.736	394.695	41.5583	39.5417	66.1101	52.3365	43.4659	41.0045	104.705	75.8996	51.1273	47.5605	117.204	127.717	89.7588	109.612	83.9304
38:7 ePE	746.506	15.928	76.2365	62.0621	86.389	69.8411	173.468	54.196	82.482	93.1417	60.2772	76.8504	61.9141	102.893	134.443	99.962	120.668	166.484	187.851	201.337	154.496	169.686	36.4094	23.7717	35.4281	37.89	42.5049	12.3511	20.7584	14.2062	22.1703	20.5104
40:4 ePE	780.589	27.0322	14.8036	29.1093	11.7218	10.9859	7.94345	8.27858	15.7141	10.7532	10.2264	8.69046	14.2484	9.76115	18.7774	10.3655	12.1934	110.114	161.315	172.888	129.57	98.9215	6.73472	6.74988	9.21534	9.84113	14.2086	25.5323	28.8739	14.286	47.3842	26.9625
40:5 ePE	778.572	25.8365	70.4252	81.4742	55.0605	82.1424	104.193	45.6797	79.5686	66.9361	81.0965	48.2804	58.8855	58.5425	84.6011	51.9523	57.4594	78.1428	85.7439	100.996	96.6135	63.2097	10.3597	1.92854	21.1828	0.984113	14.634	37.2444	44.4615	28.2391	51.7799	27.3808
40:6 ePEa	776.556	20.7615	49.7211	36.4099	46.7646	24.583	48.6589	33.7513	45.8105	32.428	27.0958	48.7697	40.633	46.9979	45.9329	25.6124	33.3374	442.947	389.654	547.171	381.556	417.545	6.15034	16.3926	14.2419	16.7299	14.3965	15.783	16.6982	9.6297	5.6517	15.1079
40:6 erPEb	776.556	21.4385	75.7165	105.173	79.7166	104.519	117.523	67.9977	62.5646	89.2086	99.6824	69.6168	90.9436	86.4328	147.653	119.019	95.2896	25.8568	33.0741	25.1428	26.8757	25.5788	13.2628	24.5771	21.3343	15.7458	8.53651	26.559	42.1155	14.6232	28.6688	27.271
40:7 ePE	774.538	19.8678	113.999	78.6456	96.7296	92.9062	183.998	74.4638	101.018	114.988	78.2608	71.2074	87.8272	129.966	147.209	114.206	140.13	309.322	276.249	302.079	266.467	303.942	29.7126	25.7785	37.6255	32.2203	36.6829	10.8889	9.3731	4.4482	16.4485	14.4941
42:6 ePE	804.587	25.2856	13.9171	15.2352	12.7582	19.9115	16.5605	8.27858	14.739	17.1936	7.33989	8.31218	16.5857	11.5359	16.4255	14.3909	16.3417	224.63	267.362	277.165	260.222	256.858	4.3931	5.78561	6.70206	3.93645	13.4145	12.766	7.35806	11.6573	14.4687	13.2865
34:2PI	833.512	13.4582	322.93	291.471	380.122	198.039	349.79	118.418	388.114	317.281	245.437	253.128	226.853	170.742	158.114	350.239	162.343	249.974	347.927	515.695	311.791	294.207	98.0748	79.1132	103.637	104.156	149.053	162.946	225.867	92.308	103.874	136.408
36:2PI	861.541	16.8079	648.108	598.966	514.885	467.784	689.382	377.348	626.872	611.434	485.263	549.804	612.359	330.422	398.517	560.399	350.55	284.391	270.754	447.746	325.089	318.753	128.088	78.1868	119.108	129.028	234.113	1012.56	1000.09	495.828	527.501	727.653
36:3PI	859.528	13.6506	251.756	167.607	135.989	159.04	128.529	90.6652	72.5281	251.213	155.076	86.6611	207.897	80.7252	56.3514	74.4047	52.2446	168.814	151.475	237.407	157.693	146.724	42.4473	39.6951	37.0084	29.7865	39.9983	71.6085	69.7259	52.7324	62.9439	80.0411
36:4 PI	857.513	12.7428	305.3	292.253	326.984	162.562	285.495	164.004	256.505	399.744	211.123	148.006	196.086	144.179	191.318	380.848	182.489	724.313	831.752	1055.04	826.118	763.272	313.286	365.95	360.152	12.3401	386.125	121.939	145.518	76.5025	91.2276	78.6164
38:2 PI	889.574	20.4482	40.7908	39.7788	27.1687	28.1204	31.079	31.2788	40.4494	31.3898	31.9998	34.8617	35.6911	24.8814	29.7877	37.8643	30.5969	27.6034	21.8071	36.6377	23.0721	33.6214	15.88	7.71415	26.6712	27.1317	29.0089	185.337	246.699	151.099	190.222	197.778
38:3 PI	887.557	17.6968	217.136	275.283	174.262	137.687	265.817	132.485	190.89	213.389	154.621	138.52	222.876	115.277	122.758	234.797	136.232	167.065	247.251	333.518	212.388	269.627	86.5628	73.485	64.3559	122.563	181.723	275.597	233.405	184.831	159.41	140.251
38:4 PI	885.544	15.8485	932.646	919.375	966.767	561.041	1191.11	814.286	939.025	899.15	533.977	543.217	925.357	772.65	1043.91	1220.89	890.017	3775.77	4063.14	5278.25	3980.11	3797.75	1685.49	2194.53	2142.32	2064.94	2594.05	1237.07	1391.38	733.399	619.287	687.077
38:5 PI	883.53	12.9342	153.986	120.94	110.973	75.8302	107.11	82.1349	64.9601	133.963	68.3833	57.5189	114.523	58.3572	75.8578	118.883	89.6302	255.269	303.544	348.26	234.992	232.063	63.9288	77.9367	74.0206	16.2389	108.906	57.0749	65.805	39.9756	63.8695	65.8414
38:6 PI	881.51	11.8721	62.4837	24.8868	26.9847	7.41315	42.6631	20.4419	44.231	41.875	18.9944	21.4734	14.06	11.9605	17.7843	25.7888	20.6908	116.563	124.008	169.217	92.845	90.2641	19.0699	16.3967	16.749	4.31298	23.1705	9.44747	3.35225	6.31036	3.61716	7.08125
40:4 PI	913.575	18.6477	47.6985	40.2055	43.3238	31.9668	50.9893	24.6011	48.8804	35.4668	38.4569	21.6307	29.4088	32.2244	36.4392	64.3708	42.9404	42.9774	61.5139	59.5444	56.1743	46.4115	34.8518	39.9511	32.9436	32.2345	53.1615	87.527	76.9485	59.3316	46.2657	57.9609
40:6 PI	909.542	14.861	149.79	52.6973	101.571	47.0327	108.938	59.5811	146.686	99.3797	33.8168	46.3763	40.1372	59.9899	60.0077	76.127	65.9592	301.79	418.09	563.787	382.579	403.288	92.9637	124.554	86.3232	116.295	199.408	16.1305	13.5928	12.8714	11.1371	15.6874
32:1 SM	719.527	12.1848	454.587	468.655	569.384	504.057	977.997	372.983	585.477	607.318	302.087	687.475	486.55	447.779	591.952	468.204	463.308	51.4954	43.0953	79.9896	48.1851	50.4582	20.9247	17.3568	18.4483	0.984113	20.2799	33.5952	40.3023	27.7316	20.7672	24.2249
33:1 SM	733.544	13.8425	347.3	491.48	634.815	452.495	602.59	279.282	493.997	451.734	224.924	472.856	382.76	491.998	473.428	398.37	512.89	179.32	163.642	233.509	161.707	179.35	42.785	36.6422	47.9732	55.4398	57.3052	205.692	149.039	123.207	119.375	97.0464
34:0 SM	749.566	17.2115	331.053	445.286	531.897	402.126	474.04	277.701	437.308	364.54	363.082	311.316	371.04	327.955	499.872	361.875	498.558	82.7675	88.5062	119.38	77.7059	73.3028	48.5371	95.4011	63.9166	50.171	67.0725	182.739	238.313	152.895	174.324	214.85
34:1 SM	747.563	15.5756	5109.5	5814.76	4938.2	4568.08	6230.94	3732.73	5248.13	4948.61	4529.18	4393.12	4785.72	4287.19	5784.09	4288.25	5180.15	1942.26	1959.86	2423.71	1662.7	1680.26	1346.39	1144.62	1405.08	1271.43	1899.44	2749.92	2854.55	1766.43	1905.06	2113.86
34:2 SM	745.543	12.4521	820.758	1076.23	1263.88	947.045	1323.74	724.379	1524.53	1122.93	848.792	864.449	795.748	831.519	1101.1	1128.17	1067.49	429.199	500.045	499.443	435.569	401.866	137.846	124.335	154.476	11.8094	205.723	307.311	282.285	182.569	169.47	187.858
35:1 SM	761.572	17.5593	99.5239	133.516	170.987	166.322	180.801	86.8828	152.146	125.731	83.2324	102.363	111.6	143.36	151.184	99.0222	168.59	27.881	18.6326	35.4729	32.9473	31.3999	16.4406	11.4317	23.4572	23.6187	29.3527	164.026	97.3611	89.5212	76.4551	90.8241
36:1 SM	775.589	19.6121	742.211	939.582	1321.43	1230.11	1939.97	782.018	1439.99	803.482	748.075	832.981	895.732	982.442	1260.59	819.692	1573.74	348.849	277.446	445.068	252.194	287.388	131.228	103.935	110.676	129.772	226.106	761.082	935.127	379.701	382.023	577.791
36:2 SM	773.575	15.7952	275.399	363.387	517.879	439.505	746.389	346.817	707.25	426.188	275.375	382.18	337.624	377.403	529.153	458.015	589.633	78.2523	79.5993	112.392	71.1129	68.0873	38.4955	40.21	42.4179	42.5596	83.4576	321.834	306.286	131.261	167.97	189.704
37:1 SM	789.606	21.8159	56.3349	70.5292	115.495	68.6469	133.017	34.2269	84.8284	59.5963	32.3722	69.9266	56.5971	72.2263	73.7424	50.1725	85.1218	40.778	33.8398	47.1806	29.48	31.4717	2.84686	6.5796	9.08573	2.95234	19.3343	119.989	94.9098	68.3667	42.958	70.4442
38:1 SM	803.62	24.074	696.455	960.837	1045.61	808.13	1480.09	429.846	998.531	762.645	473.353	913.891	708.699	697.623	721.772	625.273	936.876	350.745	409.652	548.503	373.414	380.071	13.3231	48.5176	54.8223	54.433	84.8932	341.234	305.832	176.622	180.344	230.495
38:2 SM	801.607	19.703	175.393	277.68	365.189	227.281	364.598	187.238	330.533	241.476	172.938	211.643	219.122	228.722	266.522	231.031	278.042	60.5493	80.3606	91.8515	52.9088	80.5228	17.3601	16.2434	24.8816	32.6679	37.8741	175.654	143.465	87.4433	113.17	85.6203
39:1 SM	817.638	26.3052	275.107	344.33	424.764	241.449	563.068	186.416	375.996	352.912	175.221	322.273	257.943	364.621	259.439	256.595	323.965	121.882	144.354	140.575	109.097	151.318	7.02896	7.25552	17.518	8.02789	13.6051	43.1373	18.0607	40.8609	21.5111	11.5013
40:1 SM	831.654	28.7345	2180.56	3724.09	2893.51	2326.78	3361.58	1238.4	3511.17	2415.35	1744.75	2254.69	1800.8	2051.73	1946.72	1811.09	2177.22	1590.02	1893.88	2057.9	1708.3	2164.22	243.693	309.978	278.331	137.717	526.144	148.024	115.672	106.582	23.4513	81.409
40:2 SMa	829.638	24.2269	943.147	1657.02	1282.08	930.055	1442.14	692.389	1753.3	1215.91	851.17	980.433	789.935	826.173	925.209	1098.13	1000.72	325.008	518.948	436.457	361.983	501.477	127.186	54.8361	83.9189	79.0368	177.603	308.133	268.668	121.602	146.791	147.631
40:2 SMb	833.667	30.7942	35.1446	74.0055	180.822	74.9438	100.794	43.1058	215.964	66.343	50.0214	98.9595	58.2613	69.8363	71.5972	47.3395	86.8837	34.7964	35.5773	42.554	29.348	44.7136	7.70269	11.4032	15.6643	11.3882	11.3396	17.5577	18.8286	4.1194	10.3091	9.81918
40:3 SM	827.62	19.6211	46.394	50.0918	95.3779	71.1907	112.687	54.303	100.531	56.6512	47.7204	72.4502	60.9649	69.5414	88.7619	61.2896	64.8796	26.1464	27.9089	38.6846	20.921	24.1629	22.4551	15.6863	20.906	18.7536	28.7777	31.5324	22.4702	15.8501	20.1064	4.25629
41:1 SMb	845.669	31.0971	962.24	1353.03	1325.93	924.524	1563.68	554.596	1315.66	1069.28	836.354	955.5	821.329	1132.41	896.492	837.282	1108.78	341.62	330.884	397.627	317.51	379.146	333.521	324.774	409.07	364.514	505.056	264.424	205.289	145.644	26.6605	189.053
41:1 SMa	845.67	30.3523	62.6427	56.9209	113.541	66.2473	157.621	45.1551	80.9378	55.8359	29.7561	104.363	32.6013	63.8089	79.8946	47.4783	78.1464	18.4248	29.3835	36.8395	36.8772	25.5812	32.6321	22.5995	30.5615	40.3486	48.6861	30.6596	25.4998	14.3718	3.17962	2.25141
41:2 SM	843.653	26.6088	467.981	549.635	542.627	342.711	626.354	299.257	581.813	543.105	347.229	382.803	365.701	450.959	435.32	431.929	504.96	101.127	108.554	74.5288	97.6282	94.0069	30.0644	33.5585	54.5601	36.7574	81.3376	167.06	82.137	58.9303	107.208	46.6875
42:1 SMc	859.687	33.3436	1700.86	3329.79	2409.87	2249.03	2817.45	865.596	3765.63	2060.03	1746.17	1909.59	1463.61	1693.86	1393.11	1450.21	1707.86	662.542	782.554	688.83	665.06	851.377	1143	901.949	1277.72	1045.61	1726.45	262.041	143.827	116.869	16.8847	174.769
42:1 SMa	859.684	30.4542	59.9509	69.5911	232.284	128.837	120.573	47.0345	288.001	102.364	65.1584	136.571	79.5252	100.644	183.215	62.2704	145.543	42.4679	42.5449	47.1612	37.9271	40.6293	39.9228	37.9034	46.3135	45.5441	47.5442	6.04306	30.2789	13.7958	5.67417	16.9238
42:1 SMb	859.683	32.7012	44.7523	46.0159	114.791	76.5382	179.635	39.6089	82.7527	57.5856	24.2729	103.048	38.7032	67.0289	65.9023	51.4322	71.4663	33.5589	42.7782	50.2661	38.9843	61.8254	219.69	153.794	250.283	284.329	291.822	29.2318	204.592	60.4165	24.0396	85.661
42:2 SMb	857.673	28.3615	2999.46	3458.09	3659.4	3059.48	4533.07	1852.88	4340.92	3038.07	3005.28	2610.12	3275.86	2940.78	4194.79	2821.8	4261.32	1934.25	2056.53	2766.38	1976.41	1721.59	1747.65	1376.33	1749.01	1597.82	2651.35	662.327	767.205	448.79	454.881	527.058
42:2 SMa	857.666	26.0895	15.5729	24.3146	81.6483	42.153	49.9628	25.5907	86.9907	32.5732	32.6397	40.9933	24.551	51.6769	86.5819	32.1988	61.7947	4.63824	1.79375	18.3982	10.7347	4.71658	11.6818	12.2736	3.90882	7.25054	5.12327	7.49767	9.05211	9.1952	3.54205	24.1043
42:3 SM	855.655	23.9966	1325.56	1392.82	1636.32	1351.86	1958.49	997.602	2125.37	1479.39	1297.75	1166.27	1297.19	1320.61	1877.43	1529.26	1885.16	521.232	595.758	645.949	513.622	445.327	259.253	368.532	449.406	391.798	730.295	422.523	392.576	262.13	268.755	237.506
43:2 SM	871.683	29.9555	62.6384	60.0925	143.541	92.5251	203.72	58.1508	93.5892	55.0692	45.7588	108.131	55.15	77.195	154.756	55.2905	122.982	5.07422	7.723	3.04953	8.7709	5.3921	3.65301	4.37122	2.83434	4.03338	3.6585	20.4077	14.3797	3.41352	2.87283	9.42939
40:1 Cer	666.601	31.5393	155.96	294.013	138.559	96.9562	309.502	73.1177	151.028	195.441	104.819	155.903	106.722	138.299	138.722	226.525	153.524	116.106	177.98	119.808	109.257	148.896	17.5724	25.071	32.5835	19.6823	45.5428	157.996	265.713	228.509	142.958	201.777
41:1 Cer	680.616	33.9204	166.4	108.983	68.2314	29.7279	116.154	72.0785	28.3973	73.1241	53.116	119.948	99.9918	113.758	127.865	197.471	77.1382	43.2818	47.3777	39.1609	33.284	30.1084	32.0652	34.0016	28.4346	40.8136	62.6285	279.969	138.624	248.455	204.211	170.431
42:1 Cer	694.632	35.8771	595.548	931.007	429.62	357.651	1018.07	227.931	580.671	625.956	351.207	563.25	326.42	382.084	355.686	749.834	474.361	104.901	110.927	113.933	99.5119	113.923	165.404	142.42	204.833	164.961	305.211	219.548	251.97	234.149	205.16	238.166
42:2 Cera	692.616	31.0092	119.522	123.299	98.2193	83.1903	315.135	60.7096	129.668	114.2	77.0379	100.824	118.666	134.474	176.296	180.018	216.298	92.8158	105.215	106.154	88.5395	71.658	65.2104	75.7884	74.396	80.7983	130.649	122.722	180.793	179.666	122.124	155.004
42:2 Cerb	692.614	31.6875	97.621	141.844	81.8501	58.1164	163.035	46.9487	92.9515	114.741	41.4365	84.2775	68.5785	72.5376	72.0219	156.079	84.8056	13.5872	14.9885	17.7954	5.48042	9.12304	9.51265	2.89281	14.7235	21.9431	21.4767	34.9651	20.4195	11.1813	19.4664	17.8631
40:1 mono-HexCer	828.65	28.321	79.9557	201.119	85.8263	96.9742	94.6936	83.2153	117.543	100.125	98.8101	124.592	94.5835	96.7744	117.68	114.802	160.049	72.6586	102.976	121.939	100.429	101.005	9.6022	14.8718	14.6719	11.5237	23.3183	37.2849	50.4469	20.8141	32.8746	25.8467
42:1 mono-HexCer	856.681	32.9333	147.429	339.3	140.501	234.057	193.902	130.66	309.201	197.739	184.317	208.375	160.018	147.981	201.017	215.998	327.126	23.3037	31.9302	17.3084	22.7806	28.2689	41.0262	32.8033	45.2322	42.4273	96.8673	3.10479	3.53713	8.01656	29.4262	4.52242
42:2 mono-HexCer	854.666	27.9878	92.1979	98.1786	73.7134	108.445	105.282	71.2872	158.102	83.4538	88.7566	67.5424	93.6484	82.6209	129.544	107.707	193.176	17.1245	35.4493	40.3734	39.6925	21.7052	14.0165	10.5105	17.0884	15.5649	35.9793	13.8459	32.4523	4.31306	22.6561	16.8125
34:1 di-HexCer	906.609	14.4957	219.694	354.278	254.689	173.385	175.199	145.909	390.254	210.041	204.256	196.539	219.325	215.146	265.223	237.153	281.327	6.38928	4.39306	8.92812	6.1992	8.65842	0.985807	3.99048	3.32233	7.57014	6.109	16.5676	12.901	4.96368	7.30723	14.3208
42:2 di-HexCer	1016.72	26.8749	59.9506	73.9321	83.858	39.1253	62.1232	45.1527	85.3733	49.7297	44.3795	53.5517	37.6185	42.0141	80.0579	55.8284	65.6285	7.35224	6.50298	4.77113	1.12357	3.39176	3.51448	1.76409	1.30883	4.48064	7.76322	8.18839	10.4909	3.47123	10.135	9.68788
40:1 Su1	862.603	23.1927	16.713	12.8673	7.87932	9.62309	9.53986	7.69855	2.43503	4.61094	9.71701	8.67071	9.83468	6.54228	10.2301	7.89483	10.0536	1.37934	2.00495	4.33285	2.37172	2.82478	3.20035	8.69417	1.83819	1.47617	3.62927	307.071	345.553	184.735	239.009	238.476
41:1 Su1	876.619	25.4467	15.9571	15.9643	2.2066	20.1308	54.191	5.84276	10.1863	13.3136	24.4563	17.5438	7.40701	29.8356	5.63322	11.3656	16.7922	2.42809	3.19505	6.87108	6.90064	3.4129	8.71731	7.56927	10.9959	3.96423	8.09408	367.917	516.652	255.618	303.13	303.198
42:2 Su1	888.621	23.0454	5.3291	8.06823	12.9102	14.5283	19.6249	5.69362	3.835	8.54546	6.65689	13.264	5.51838	10.3746	12.6209	1.54026	21.2162	1.93696	7.6875	11.1572	1.00095	7.44389	5.74872	3.65184	4.04426	2.16867	6.23597	232.155	324.299	201.096	249.855	258.639
32:0 DG	586.538	25.2792	82.7375	45.0816	62.6391	27.9767	100.008	12.7741	115.561	152.999	36.1212	44.5912	13.8788	24.0205	61.2404	213.725	44.4534	28.1094	25.5014	29.5936	16.0655	15.7079	31.2009	45.5403	31.2872	23.353	19.4062	62.7685	133.548	90.0078	73.3415	75.655
34:1 DGa	612.554	24.642	366.024	241.274	305.104	114.96	443.642	102.362	398.71	643.967	72.2424	161.401	102.703	191.935	485.272	465.426	161.767	12.3707	10.0184	11.6261	12.2854	11.7809	20.1888	23.2546	17.369	11.6765	19.4062	97.6292	144.566	152.237	163.341	91.068
34:1 DGb	612.554	25.382	484.158	261.375	412.964	136.323	580.498	73.9831	390.377	614.719	131.123	201.506	96.2263	165.418	397.849	1027.73	265.997	117.871	140.413	136.561	104.107	108.428	47.2093	68.6803	53.0213	35.0295	76.5468	170.207	324.997	352.634	321.264	252.284
34:2 DGa	610.539	20.7766	385.02	268.956	284.284	124.919	428.339	55.1924	365.501	513.617	79.4087	145.835	164.334	235.587	355.257	567.182	170.547	20.935	40.1232	21.1383	10.6266	36.3244	11.0121	11.6273	21.0257	4.86521	23.7187	103.12	186.967	282.164	164.761	126.451
34:2 DGb	610.538	21.4972	404.302	271.672	382.79	138.781	570.322	49.6901	418.533	589.506	123.751	155.976	164.798	191.136	252.819	723.54	221.613	244.704	215.014	169.069	210.04	168.614	144.753	228.925	213.129	104.865	253.659	257.307	451.484	656.442	256.588	304.219
36:2 DG	638.569	25.4728	749.02	544.665	706.803	181.732	985.677	160.71	590.84	840.061	178.609	215.301	213.207	298.604	732.896	1248.94	442.329	226.947	182.621	155.037	161.307	160.774	41.2953	59.1055	44.6637	28.2182	81.5264	85.1859	106.838	134.293	203.692	101.008
36:3 DG	636.554	21.6115	1233.8	1012.66	1136.44	313.717	1437.68	125.205	949.802	1216.1	241.647	374.223	570.695	626.175	743.571	1621.32	595.011	641.922	452.487	448.629	457.444	483.701	208.829	296.809	271.261	158.455	427.198	182.597	261.922	378.728	334.607	188.971
36:4 DG	634.539	18.0855	533.358	589.463	402.175	202.745	626.129	27.8264	478.836	504.539	127.193	151.516	319.068	301.408	182.143	655.367	183.069	425.69	247.903	311.357	275.409	279.259	344.405	434.677	409.856	259.555	643.57	148.975	184.592	359.914	132.444	145.086
38:5 DG	660.554	20.2671	128.614	112.574	98.1118	49.778	191.247	18.8822	137.357	247.251	53.1181	37.1593	33.3091	110.572	117.315	159.697	56.5373	75.1755	60.1106	30.6505	60.4237	48.1053	67.9079	105.615	106.947	68.2901	79.7812	35.8677	25.0402	42.731	26.5197	31.0635
38:6 DG	658.539	16.8896	117.494	132.455	101.551	70.6406	202.585	11.9149	134.52	251.995	52.2648	50.1651	65.6929	149.492	78.8543	146.474	60.8496	163.952	85.8958	59.9948	127.334	79.521	253.729	336.112	329.667	232	321.238	46.3292	26.3111	61.4021	24.3097	30.9069
40:7 DG	684.555	18.7261	6.70844	9.43569	5.16071	2.03176	29.8097	3.97521	38.4763	6.27176	2.92875	4.64492	7.40202	6.30042	12.4478	17.1238	11.7371	113.35	118.718	81.0698	109.36	87.436	88.1698	113.914	89.3117	39.7422	109.062	1.49449	5.00805	2.72751	2.20997	2.20763
44:10 DG	734.569	19.1568	4460.05	5326.68	4553.63	7591.22	4111.5	3130.52	11036.3	5044.8	4201.38	4306.19	3055.67	3209.25	3644.19	4171.35	4898.15	4485.04	7570.51	8395.87	4654.65	4270.7	1709.09	3926.08	2882.61	1936.86	1732.67	2612.94	2726.72	1672.18	1426.58	1665.15
Ch	369.351	13.7779	1451.1	1881.51	1827.5	1471.43	1812.69	1229.86	2005.48	1714.97	1309.74	1327.04	1168.33	1351.3	1628.92	1692.31	1734.47	1206.22	1230.75	1416.02	1307.56	1232.96	953.731	929.946	988.737	993.64	1172.87	1714.27	1859.11	1066.2	1191.6	1227.79
14:1 ChE	612.57	43.2937	51.4314	76.534	125.98	207.113	275.554	92.4235	94.5943	307.34	108.95	141.015	31.4586	80.8989	156.781	207.794	193.073	6.66112	9.10766	11.6261	8.50525	7.85393	8.25906	5.81366	13.7124	6.81129	2.15625	16.4394	30.0843	17.8199	27.6247	13.2458
16:0 ChE	642.62	50.4219	36579.8	48725	45827.5	43956.6	45764.6	30428.9	50201.2	42440	35842.5	34623	33841.2	36451.5	41394.3	43676.7	43948.6	13285.9	13812	18499.4	13225.2	12416.9	9471.75	9373.09	13659	10620	13426.4	29581.1	25354.7	25359.4	16614.8	23129.5
16:1 ChE	640.603	47.0956	5449.33	10226.8	13487.8	15483.2	21374.2	8344.93	16868	17496.5	15502.2	13222.5	3991.9	10126	16787.8	20422.7	16330.8	3845.42	4357.87	5307.69	3924.64	4263.95	1726.29	1656.2	2076.89	1574.8	2179.88	3143.9	4010.68	3078.42	3849.05	3122.64
16:2 ChE	638.587	43.9873	87.3784	168.779	171.413	154.8	192.351	69.327	136.19	212.856	85.8949	122.455	95.2692	92.3026	107.236	173.996	124.164	36.5129	45.8492	51.951	38.7461	38.2879	41.4014	45.5403	54.8496	83.6816	45.2812	92.4456	103.5	3.63668	55.2493	110.005
17:0 ChE	656.633	51.3441	451.784	590.295	644.7	523.102	985.525	449.186	506.674	713.873	384.132	377.747	284.786	447.074	597.436	509.443	584.599	314.813	383.097	429.702	340.582	334.648	340.37	425.289	472.803	441.315	463.892	869.473	722.426	871.952	628.358	755.526
18:0 ChEa	670.648	51.6395	249.022	370.431	333.158	252.822	306.69	277.483	302.406	305.204	285.615	174.202	175.968	184.521	237.986	319.322	313.13	145.209	191.903	290.311	171.134	199.096	76.702	65.3899	84.7003	97.0517	80.9099	1811.21	1637.89	1652.19	1420.71	1796.35
18:0 ChEb	670.65	53.091	3508.9	5047.01	7399.81	3336.63	9208.41	3265.24	4823.15	4563.32	2805.97	2735.44	3109.58	3481.72	3933.06	4212.95	4140.02	726.533	791.262	1062.08	785.106	617.972	803.786	1040.17	1177.97	1151.74	1099.63	13138.5	5285.28	11066.9	4246.57	9278.99
18:1 ChEa	668.631	48.992	848.867	1418.92	1010.72	964.061	759.697	825.879	976.659	892.256	841.012	743.372	597.885	515.178	633.21	862.563	906.967	1175.89	1454.84	2062.12	1308.51	1517.9	209.478	205.979	318.159	262.997	305.776	3840.43	2669.4	3486.2	2430.53	3063.2
18:1 ChEb	668.636	50.2642	87220.8	104254	90534.3	87820	102548	63613.7	94224.6	96088.5	78958.9	61550.6	61993.5	68618.9	86133.7	94795	84515.3	20967.4	24491.8	32036.6	25384.6	23018.4	18235.6	11747	16693.3	19450	16104.1	46506.3	42206.8	43019.6	40433.2	40439.2
18:2 ChE	666.621	47.4175	216095	230204	200358	205783	207295	163848	214338	211935	199613	200758	187450	171424	201332	214095	200415	133118	145756	168922	146144	142443	41538.8	32000.2	47614.2	42889.3	51957.9	92564.3	66849	84442.8	59483.9	62538.3
18:3 ChE	664.603	44.6495	12550	16040.4	12437.6	16073.9	18087.9	4349.14	13785.7	24959.6	14855.1	15146.3	8483.65	11042	10003.8	15979.7	11797.5	4136.56	3095.92	4078.69	3615.38	3844.9	1738.17	1324.64	1691.41	2097.87	2016.28	7446.05	5051.76	10926	5236	10088.8
18:4 ChE	662.585	41.5404	148.591	187.491	140.208	262.641	262.952	4.96901	117.049	418.541	190.042	293.654	77.1573	198.435	140.144	261.011	188.212	19.0318	19.1261	28.567	15.7054	24.9855	9.17674	12.5963	18.6693	9.73041	4.3125	7.47244	40.2496	44.2863	35.6624	33.9451
19:1 ChE	682.648	51.3062	432.728	492.93	346.915	294.562	259.945	259.222	234.569	536.893	358.658	188.778	277.593	176.201	210.749	276.716	191.933	422.194	602.564	727.281	514.786	526.07	223.839	192.839	298.136	274.351	265.768	463.835	358.596	482.527	537.383	498.675
19:2 ChE	680.633	48.5971	1256.11	1472.46	1049.85	1037.89	445.003	889.191	623.012	1624.94	1221.67	715.515	861.131	440.094	428.686	716.113	608.225	3422.99	4512.84	4722.38	3874.39	4223.16	773.787	884.22	1295.93	959.646	1187.94	2186.34	1485.59	2099.02	1524.62	1748.98
19:3 ChEa	678.617	45.4155	213.008	201.608	146.025	151.802	88.7041	121.253	93.4772	250.37	168.43	104.733	131.379	86.6966	99.7565	120.188	131.556	352.693	428.52	514.912	398.74	430.451	55.289	81.3141	91.6877	97.6416	105.568	394.709	279.704	490.555	343.726	305.584
19:3 ChEb	678.615	46.0497	188.949	236.366	200.563	163.989	55.6029	114.88	72.5808	320.295	196.716	104.298	146.756	69.5219	62.5942	123.768	99.1679	253.666	283.794	370.631	265.862	295.69	20.0855	29.2866	28.8037	42.2553	47.7404	147.048	70.2371	155.299	136.712	152.356
20:1 ChEa	696.664	52.2698	220.411	303.022	201.597	213.898	134.538	186.32	146.675	390.841	283.968	159.516	131.012	121.757	233.136	237.537	135.709	107.72	219.95	201.146	161.823	169.386	96.4902	164.055	159.771	160.568	222.88	138.759	101.747	185.385	250.585	181.253
20:1 ChEb	696.665	52.8464	48.3226	104.644	85.3595	89.6979	113.909	58.7281	80.0623	89.8612	59.063	69.7563	63.7058	65.5065	90.6433	81.8995	92.0828	143.269	173.423	152.364	92.8978	140.048	194.482	150.924	155.829	195.84	171.938	66.0306	69.5013	104.608	118.553	86.7245
20:2 ChE	694.649	49.721	1178.13	1322.07	928.947	926.142	409.806	652.414	627.968	1778	1076.71	779.648	729.586	480.797	440.493	775.463	548.453	1482.63	1939.06	2077.29	1830.12	2057.21	837.092	1289.73	1722.55	1025.77	1814.24	589.66	504.266	942.088	1057.55	810.919
20:3 ChE	692.635	47.8853	3264.97	5059.31	4389.49	4932.62	11981.4	3038.02	8837.63	4853.95	3692.42	3667.09	3918.8	4406.46	3437.42	5108.49	4535.69	7979.11	11174	11247.5	8709.31	9695.92	1002.53	666.222	1133.24	980.101	1524.92	420.464	256.82	425.283	336.489	228.255
20:4 ChE	690.621	45.6568	50696.9	87256.5	86621.3	64736.8	88787.7	45983	106269	62993.9	46733.1	48031.8	53367.2	79441	78193.3	74069.5	93585.8	181434	181026	207318	187197	161498	94559.9	95470.3	123269	90950.2	132118	14491.1	5820.95	10918	4575.71	4400.62
20:5 ChE	688.602	42.6626	2675.17	3902.26	3251.5	4301.36	8669.82	1807.21	4233.82	8921.38	2587.07	4104.92	2470.82	4108.11	2728.63	3984.88	3600.14	8500.21	12019.7	8910.16	8055.37	10032.3	2450.61	1931.14	2652.46	2490.22	2845.9	551.46	393.805	566.657	334.766	302.999
21:4 ChE	704.633	46.9186	265.626	336.536	187.194	196.546	101.473	167.599	165.911	338.495	201.914	112.933	160.659	194.824	155.922	191.677	137.405	8378.28	10689.1	10284.2	8842.38	7686.88	2072.2	3803.86	4262.28	2540.51	4439.51	262.962	179.863	261.701	158.901	165.158
21:5 ChEa	702.618	43.4823	54.0767	71.2783	38.7537	43.9095	36.0339	27.3962	33.1783	67.0584	40.2989	23.0579	32.2629	44.8097	47.5018	41.0971	47.75	895.648	1148.23	1247.26	1111.45	872.965	267.648	547.572	721.659	389.818	720.691	73.7493	121.152	51.0512	39.2424	29.7177
21:5 ChEb	702.615	44.0377	31.7326	72.1905	63.5054	34.7911	42.9946	36.6487	5.62024	108.225	46.2163	25.5807	41.3087	33.2507	12.5119	42.987	31.4939	457.796	590.8	552.41	477.492	447.101	84.4613	109.924	146.258	93.6955	118.653	20.8934	38.5336	38.3944	10.3338	51.9175
22:4 ChE	718.648	48.1928	202.915	339.946	282.13	263.158	213.949	192.893	285.467	394.6	264.549	162.853	172.876	234.153	225.881	280.438	252.34	1845.01	2297.75	2244.25	2215.97	1992.86	3044.34	4746.96	9061.43	3233.82	5413.56	186.554	101.931	188.506	127.243	114.742
22:5 ChE	716.632	46.6731	391.964	473.254	627.647	374.455	695.006	390.394	827.553	453.539	367.331	313.371	384.347	483.321	709.366	502.846	688.167	481.928	641.681	571.668	632.382	495.479	55.0777	54.3194	70.7243	49.6573	111.371	371.589	200.695	360.019	219.145	137.344
22:6 ChE	714.619	43.8565	3280.1	3372.34	4518.5	2161.88	4617.98	1777.73	8557.9	3471.9	1433.19	2559.18	1625.93	3551.04	3237.98	3237.31	8551.48	63933.6	70580.5	72885.5	63644.1	59159.6	3546.88	2757.8	4348.5	3300.57	8734.33	311.967	225.25	87.0751	213.472	146.496
23:6 ChE	728.633	45.2379	15.8471	10.4841	16.0665	1.52382	7.64208	6.70133	6.20578	16.8899	3.3835	3.88006	8.21706	15.3519	1.40026	9.48851	7.41065	1420.39	1818.95	1657.94	1445.14	1474.83	80.9605	103.241	141.458	80.6059	199.739	7.11875	7.94746	11.3253	5.81132	4.21846
24:6 ChE	742.65	46.613	5.17187	6.46141	8.94898	9.74057	21.9413	17.3931	6.40969	7.48206	8.13346	6.01041	7.39966	9.07449	7.44945	7.35151	5.95866	355.544	500.129	398.864	454.339	467.231	103.515	143.153	211.09	114.251	260.3	3.26539	10.0161	5.10655	5.3803	12.2314
CoQ9	812.657	35.9564	16.2671	34.5722	10.8398	36.0839	13.7993	7.21753	16.4343	77.4144	38.3842	14.4026	19.4252	3.59811	16.4173	21.9126	14.4297	158.522	172.742	175.524	156.58	151.26	45.2609	60.0872	106.498	92.6212	43.6063	13.3635	3.09515	8.18253	6.65065	7.34548
CoQ10	880.719	41.6411	410.205	799.254	525.795	476.27	680.721	6.43613	766.121	717.04	439.97	455.221	276.963	481.606	750.575	588.9	595.9	54.0208	70.0639	48.2253	26.7346	39.8033	7.95948	15.0677	12.2429	3.6722	7.38606	6.68092	70.9605	88.1928	100.869	56.1618
Some metabolites (a, b, c) with same exact mass were eluted with different retention time.
lysoPC, lysophosphatidylcholine; lysoPE, lysophosphatidylethanolamine; PC, diacyl phosphatidylcholine; ePC, ether phosphatidylcholine;PE, diacyl phosphatidylethanolamine; ePE, ether phosphatidylethanolamine; PI, diacyl phosphatidylinositol; SM, sphingomyeline; Cer, ceramide; HexCer, hexosyl ceramides; Sul, sulfatide; DGs, diacylglycerols; Ch, cholesterol; ChE, cholesteryl ester; CoQ, coenzyme Q.
